# Supplementary material for: Nutritional composition, fatty acids profile and immunoglobulin G concentrations of mare milk of the Chilean Corralero horse breed
Source: PLoS One. 2024 Sep 19;19(9):e0310693. doi: 10.1371/journal.pone.0310693 (PMC11412646; doi:10.1371/journal.pone.0310693)
Supplement: S1 Dataset — (XLSX) [file pone.0310693.s003.xlsx]

## Sheet: Milk components and IgG
Sample ID	Farm	Age of the mare (years)	Foaling number	Sex of the foal	Days in milk (days)	Milk fat (g/100 g)	Milk protein (g/100 g)	Total solids (g/100 g)	Lactose (g/100 g)	Non-fat solids (g/100 g)l	Ash (g/100 g)	Milk gross energy (J/g)	Milk IgG (mg/L)
A-1	A	5	2	Male	99	0.9	2.0894	9.661	6.2846	8.761	0.387	1575.4	1307
A-2	A	6	3	Female	79	1.05	1.9517	9.723	6.3673	8.673	0.354	1853.79	621
A-3	A	9	5	Male	91	1.91	1.6147	9.504	5.6643	7.594	0.315	1822.67	863
A-4	A	12	8	Male	127	0.66	1.9334	9.691	6.7316	9.031	0.366	1732.94	1263
A-5	A	11	7	Male	92	1.81	1.8352	10.414	6.4728	8.604	0.296	2026.04	778
A-6	A	12	7	Male	122	1.25	1.8333	9.946	6.5757	8.696	0.287	1809.44	713
A-7	A	6	3	Male	90	1.13	1.7909	9.548	6.2771	8.418	0.35	1746.43	795
A-8	A	7	3	Female	76	1.25	1.6397	10.12	6.8943	8.87	0.336	1890.32	776
A-9	A	7	3	Male	90	2.06	1.7283	9.671	5.5627	7.611	0.32	1805.53	781
A-10	A	9	5	Female	78	0.83	1.7033	9.361	6.5197	8.531	0.308	1592.63	1575
A-11	A	6	3	Male	79	1.34	1.6619	9.122	5.8091	7.782	0.311	1665.27	1295
A-12	A	9	3	Female	88	1.72	1.8593	10.26	6.2937	8.54	0.387	2059.04	778
A-13	A	11	4	Female	33	1.3	2.2165	10.188	6.1715	8.888	0.5	1948.05	1265
A-14	A	11	4	Female	31	2.91	2.6478	11.577	5.4072	8.667	0.612	2505.78	751
A-15	A	12	5	Male	66	0.74	1.9498	9.107	6.0632	8.367	0.354	1703.63	851
B-1	B	6	3	Male	30	0.36	1.9363	9.362	6.6367	9.002	0.429	1731.36	1488
B-2	B	11	5	Male	42	0.34	1.9431	9.331	6.6629	8.991	0.385	1715.35	1541
B-3	B	7	5	Male	56	0.76	2.1086	10.227	6.9644	9.467	0.394	1828.53	1452
B-4	B	6	2	Male	52	0.66	2.5034	10.051	6.4286	9.391	0.459	1816.32	1519
B-5	B	8	2	Male	61	0.76	2.0731	9.672	6.4369	8.912	0.402	1619.86	861
B-6	B	8	5	Male	68	0.34	1.7909	9.007	6.5351	8.667	0.341	1478.77	1716
B-7	B	6	2	Male	27	0.81	2.3012	10.218	6.6438	9.408	0.463	1825.22	1609
B-8	B	8	5	Male	25	1.18	2.2646	9.925	6.0254	8.745	0.455	1867.28	1675
B-9	B	5	1	Male	38	0.39	2.2704	9.582	6.4326	9.192	0.489	1643.39	1246
B-10	B	12	6	Female	89	0.9	1.7996	9.655	6.5944	8.755	0.361	1718.84	1747
B-11	B	11	8	Female	84	1.13	1.7871	9.203	5.9769	8.073	0.309	1673.74	862
B-12	B	13	6	Female	54	0.56	1.8323	9.618	6.8437	9.058	0.382	1717.99	1605
B-13	B	9	5	Male	41	0.51	1.9642	9.724	6.8228	9.214	0.427	1685.39	1087
B-14	B	9	7	Male	36	0.46	1.9295	9.126	6.3145	8.666	0.422	1554.26	1574
B-15	B	9	3	Female	41	0.46	1.9931	9.406	6.4949	8.946	0.458	1677.66	1625
C-1	C	11	3	Female	33	1.18	2.4168	10.584	6.4992	9.404	0.488	1910.34	1229
C-2	C	12	5	Male	11	1.1	2.6199	10.649	6.3681	9.549	0.561	1684.82	792
C-3	C	18	3	Female	44	1.62	2.3975	10.687	6.2015	9.067	0.468	1937.59	1208
C-4	C	10	3	Female	86	1.64	2.1808	10.528	6.3172	8.888	0.39	1954.72	1507
C-5	C	23	7	Female	31	1.28	2.6681	10.426	5.9729	9.146	0.505	1879.8	1173
C-6	C	13	4	Female	58	0.95	2.3946	10.082	6.2604	9.132	0.477	1873.27	1182
C-7	C	13	3	Male	31	0.79	1.9661	9.765	6.6329	8.975	0.376	1775.5	664
C-8	C	10	4	Male	22	1.25	2.7432	10.638	6.0268	9.388	0.618	1837.83	1202
C-9	C	6	2	Female	20	0.85	2.5323	10.049	6.1087	9.199	0.558	1821.26	856
C-10	C	9	5	Male	68	0.59	1.8872	9.818	6.9638	9.228	0.377	1688.67	1279
C-11	C	9	4	Female	42	0.81	2.1808	10.01	6.5332	9.2	0.486	1782.64	1223
C-12	C	4	1	Female	30	0.56	2.6738	10.827	7.0142	10.267	0.579	1947.93	1050
C-13	C	10	4	Female	60	0.41	1.9315	9.567	6.8325	9.157	0.393	1686.15	1084
C-14	C	4	1	Male	51	0.56	2.1558	9.625	6.4792	9.065	0.43	1675.63	713
C-15	C	5	1	Female	73	0.46	2.0624	10.013	7.0976	9.553	0.393	1743.42	1012

## Sheet: Fatty acids
						Unit: g/100 g
Sample ID	Farm	Age of the mare (years)	Foaling number	Sex of the foal	Days in milk (days)	C10_0	C12_0	C14_0	C16_0	C18_0	C14_1	C16_1	C18_1n9c	C18_2n6c	C18_3n3	total SFA	Total MUFA	Total PUFA
A-1	A	5	2	Male	99	3.38779	5.02542	6.1908	19.0708	2.18667	0.680316	5.97866	20.7366	3.72089	17.8309	44.9204	30.5237	24.5559
A-2	A	6	3	Female	79	4.69413	7.49249	7.88565	22.1504	1.31157	0.797893	6.5721	23.4921	3.96625	20.978	43.5342	30.8621	25.6037
A-3	A	9	5	Male	91	6.38676	8.37166	8.01658	20.9733	1.51108	0.382494	6.17604	21.8395	4.16355	21.8714	45.2594	28.3981	26.3425
A-4	A	12	8	Male	127	3.80174	5.89335	6.59951	21.7923	1.24292	0.801511	7.21953	24.1605	4.52344	23.3954	39.3298	32.1815	28.4887
A-5	A	11	7	Male	92	4.90174	6.04826	5.7748	19.8561	1.06774	0.562548	5.63262	23.7414	5.1104	26.5444	37.6487	29.9366	32.4147
A-6	A	12	7	Male	122	4.43884	5.86059	5.4762	17.8602	1.35883	0.515062	5.20235	25.7306	5.01375	24.3606	34.9946	32.0004	33.005
A-7	A	6	3	Male	90	3.14597	4.13693	5.56922	21.719	1.57348	0.574817	8.41612	26.2956	5.6362	22.0531	36.1446	35.2865	28.5688
A-8	A	7	3	Female	76	4.73095	7.26149	7.34402	20.0263	0.97629	0.954718	8.25569	23.8679	4.36472	21.6046	40.339	33.0783	26.5827
A-9	A	7	3	Male	90	3.73611	4.49569	5.17161	19.6738	1.83787	0.693282	7.75685	31.2919	4.81357	19.8357	34.915	39.742	25.3429
A-10	A	9	5	Female	78	1.67053	3.16038	5.3757	22.9316	2.25464	0	10.9755	30.8916	4.97217	17.7679	35.3928	41.8671	22.7401
A-11	A	6	3	Male	79	3.86747	7.27462	8.54902	25.108	1.46341	0.653461	6.6795	17.708	5.85673	22.0474	46.2625	25.041	28.6965
A-12	A	9	3	Female	88	1.71546	2.9683	4.56216	19.7996	0.955955	0.648611	10.4399	30.4944	5.07072	22.7455	30.0014	41.5829	28.4156
A-13	A	11	4	Female	33	3.26537	8.38457	9.33405	25.3157	1.48061	0.778816	6.16835	20.9747	4.18847	19.3634	47.7803	27.9219	24.2978
A-14	A	11	4	Female	31	5.52884	9.80647	8.81959	20.3877	1.25833	0.72247	5.46632	17.7677	4.92846	24.6817	45.801	23.9565	30.2425
A-15	A	12	5	Male	66	1.90728	5.59158	6.60878	21.9674	1.21521	0.722619	6.43892	24.9396	5.16434	24.6327	37.2902	32.1011	30.6087
B-1	B	6	3	Male	30	1.81044	5.3508	6.59763	22.2871	2.5119	0.708935	7.10095	23.8922	4.99626	18.4851	42.9542	32.8457	24.2001
B-2	B	11	5	Male	42	0.993624	5.57178	8.59155	27.3179	2.04211	0.625318	6.16904	18.2076	4.46534	19.8471	46.0777	25.002	28.9204
B-3	B	7	5	Male	56	2.60678	6.42986	7.31333	21.3849	1.27593	0.755924	6.83241	21.9386	4.87066	25.0717	39.0944	30.0413	30.8643
B-4	B	6	2	Male	52	1.67652	6.44075	8.50016	25.097	1.66777	0.704798	6.54151	23.3765	4.5071	20.0819	43.3823	31.1786	25.4391
B-5	B	8	2	Male	61	1.08018	4.27481	6.15213	20.7052	1.23117	0.876518	8.4629	23.6197	5.38832	26.8527	33.4435	33.4219	33.1347
B-6	B	8	5	Male	68	0.842835	4.94865	7.2107	25.1452	2.18649	0.815194	6.68122	23.4124	4.82621	22.875	40.3338	31.163	28.5032
B-7	B	6	2	Male	27	2.05387	3.59624	5.02424	21.9004	1.45158	0.6494	10.3733	23.8324	5.24393	24.8514	34.0264	34.8551	31.1185
B-8	B	8	5	Male	25	2.27367	6.33958	7.28914	21.592	1.40947	0.662139	6.85037	18.1071	4.95002	29.2499	38.9039	26.0268	35.0693
B-9	B	5	1	Male	38	2.13622	7.46056	8.48987	25.3124	2.06004	0.671686	6.42571	21.194	5.03158	20.4447	45.4591	28.2914	26.2495
B-10	B	12	6	Female	89	1.72171	4.36921	6.86095	23.7445	1.46955	0.511292	5.09318	22.5131	5.97021	27.0118	38.166	28.1176	33.7165
B-11	B	11	8	Female	84	1.70768	4.13712	4.53256	19.414	2.15975	0.474639	5.30017	30.3679	6.43303	24.4694	31.9511	36.558	31.4909
B-12	B	13	6	Female	54	1.42201	5.78956	7.22845	22.0248	1.87657	0.738851	6.71256	21.2491	5.67995	26.2779	38.3413	28.7005	32.9581
B-13	B	9	5	Male	41	3.1171	7.77823	8.3646	23.1699	2.15866	0.682983	5.25729	16.1959	5.59947	26.438	44.5885	22.4385	32.973
B-14	B	9	7	Male	36	4.29068	7.95635	7.79543	24.5149	2.14343	0.483606	4.78224	21.8952	4.60435	20.5601	46.7008	27.1611	26.1382
B-15	B	9	3	Female	41	2.30589	6.04112	6.98252	21.7395	1.58375	0.73888	6.97673	23.7054	5.29559	23.1812	38.6528	31.7862	29.561
C-1	C	11	3	Female	33	3.33882	7.14833	7.2399	20.6543	1.50772	0.602767	4.57837	18.8463	6.83282	24.5026	42.7886	24.9667	32.2447
C-2	C	12	5	Male	11	3.65916	7.83245	8.66944	23.63	1.83193	0.428691	4.30701	13.1307	7.13551	27.4231	46.1528	18.212	35.6353
C-3	C	18	3	Female	44	2.97429	5.42778	5.47365	19.007	1.32214	0.540009	4.88398	19.523	6.77518	32.4835	34.7096	25.1397	40.1507
C-4	C	10	3	Female	86	3.15209	7.17262	7.48749	21.9061	1.01321	0.743811	6.72966	17.1138	6.23711	27.5547	40.7315	24.7847	34.4837
C-5	C	23	7	Female	31	3.1882	6.49598	7.0314	23.3743	1.50217	0.566342	5.25981	17.7579	6.64078	27.503	41.5921	23.584	34.8239
C-6	C	13	4	Female	58	2.36762	6.18329	6.76325	20.3438	1.33051	0.755972	5.82486	18.108	7.09808	29.9407	37.3496	24.6888	37.9616
C-7	C	13	3	Male	31	3.97344	8.324	9.05665	24.0443	1.70209	0.857325	5.95075	15.9418	5.78945	23.0865	47.5209	22.7499	29.7292
C-8	C	10	4	Male	22	3.0397	6.44243	7.07355	21.8564	1.9196	0.550995	4.83459	19.723	5.2982	27.6344	40.7451	25.3086	33.9463
C-9	C	6	2	Female	20	3.71091	7.90629	8.66087	23.7383	2.2714	0.827533	6.10948	14.6536	6.30301	24.575	46.6765	21.7557	31.5678
C-10	C	9	5	Male	68	0.915529	3.95164	5.61284	22.6423	2.79809	0.614648	5.68715	20.5826	6.7169	28.804	35.9204	27.585	36.4946
C-11	C	9	4	Female	42	2.83895	5.5668	5.85773	21.2913	1.98186	0.546174	5.32996	20.1715	6.96175	28.1199	37.9041	26.2882	35.8077
C-12	C	4	1	Female	30	2.52201	7.25175	7.67393	22.8372	1.96504	0.565527	4.93645	18.5455	6.29424	25.6573	42.6561	24.5262	32.8177
C-13	C	10	4	Female	60	3.11697	5.61206	6.33627	23.4522	3.19092	0.521199	4.37592	21.0292	6.79046	24.1661	42.2642	25.9263	31.8095
C-14	C	4	1	Male	51	3.29292	6.16346	6.55308	21.1898	1.71282	0.531265	4.81632	16.8486	7.10709	31.3643	39.3325	22.1961	38.4714
C-15	C	5	1	Female	73	2.2678	5.09933	5.77614	21.8096	2.30441	0.612446	5.86656	24.6564	6.76705	24.8402	37.2573	31.1354	31.6073
